# Supplementary material for: Antiemetic effects of baclofen in a shrew model of postoperative nausea and vomiting: Whole‐transcriptome analysis in the nucleus of the solitary tract
Source: CNS Neurosci Ther. 2022 Mar 3;28(6):922–31. doi: 10.1111/cns.13823 (PMC9062569; doi:10.1111/cns.13823)
Supplement: Supplementary file 1 — Table S1 [file CNS-28-922-s002.xlsx]

## Sheet: 100 transcripts
Rank	Gene ID	Gene Symol	LogFC	LogCPM	p-value	FDR
1	G00391	KIF1C	-8.57	6.15	3.64e-10	1.91e-05
2	G13504	RALGDS	-8.11	5.73	1.86e-09	4.88e-05
3	G01246	SDC3	5.76	6.44	2.54e-08	0.0004
4	G19987	MYRF	-7.72	5.39	1.16e-07	0.0014
5	G08751	SNAP91	7.69	5.36	1.32e-07	0.0014
6	G11831	ITM2C	-7.75	5.41	2.05e-07	0.0019
7	G13133	EHMT2	-5.53	5.37	7.98e-07	0.0057
8	G05627	KCNIP4	7.03	5.08	8.65e-07	0.0057
9	G10161	HSD17B12	7.48	5.18	1.17e-06	0.0068
10	G06600	SH3GLB2	-7.47	5.18	2.17e-06	0.0112
11	G20428	UNC119	-7.42	5.13	2.35e-06	0.0112
12	G21976	MFF	-4.91	5.76	2.96e-06	0.0129
13	G04756	PEMT	-7.02	4.8	3.62e-06	0.0146
14	G04112	AATK	-6.65	4.87	4e-06	0.015
15	G16844	DENND5A	4.05	5.91	4.47e-06	0.0156
16	G21218	HRAS	-5.04	5.53	7.49e-06	0.0244
17	G00391	KIF1C	4.51	6.13	7.92e-06	0.0244
18	G20129	YPEL4	6.97	4.76	1.47e-05	0.0429
19	G03028	CACNB1	-6.89	4.7	1.69e-05	0.0466
20	G06448	PICK1	-4.77	4.83	2.14e-05	0.0556
21	G09060	PAX8	6.15	4.61	2.23e-05	0.0556
22	G06855	GDF1	6.94	4.74	4.03e-05	0.0955
23	G23406	CCDC92	6.06	5	4.19e-05	0.0955
24	G10127	ARHGAP1	-7.15	4.91	4.55e-05	0.0993
25	G11191	SDF4	6.9	4.7	0.0001	0.1102
26	G20246	LOC102688560	-8.24	5.86	0.0001	0.1281
27	G13149	AGPAT1	8.24	5.85	0.0001	0.1281
28	G15860	PCSK7	6.79	4.62	0.0001	0.1281
29	G23340	GALNT9	6.78	4.61	0.0001	0.1405
30	G00111	CAMK1G	-3.5	5.98	0.0001	0.1405
31	G22668	TM9SF4	7.11	4.88	0.0001	0.1405
32	G23747	SAP30	-6.63	4.5	0.0001	0.1419
33	G07791	EGR1	4.84	4.98	0.0001	0.144
34	G04590	RFC2	3.78	5.44	0.0001	0.1471
35	G09671	SMAP2	-6.72	4.57	0.0001	0.1522
36	G10566	GMPPA	-6.85	4.67	0.0001	0.1526
37	G10810	ARG2	5.72	4.44	0.0001	0.1832
38	G03200	TDP2	6.61	4.48	0.0001	0.1832
39	G10257	TM9SF2	-4.31	6.08	0.0001	0.1832
40	G12832	PUF60	-7.85	5.51	0.0001	0.1832
41	G11948	ANXA6	-7.83	5.48	0.0002	0.2016
42	G18451	MAEA	5.86	4.49	0.0002	0.2412
43	G05049	PTPRN2	7.74	5.4	0.0002	0.2427
44	G21786	SAFB2	6.57	4.45	0.0002	0.2484
45	G15764	RPL22L1	-3.64	4.93	0.0002	0.2498
46	G20799	EPS15	-6.51	4.4	0.0002	0.2498
47	G21179	MOB2	-7.58	5.27	0.0002	0.2498
48	G04905	DTNA	6.66	4.51	0.0002	0.2498
49	G13847	UBAC1	3.9	5	0.0002	0.2548
50	G13130	LOC100594395	-2.24	9.95	0.0002	0.2551
51	G12510	RASSF2	6.64	4.5	0.0003	0.2693
52	G13998	STX6	-7.51	5.22	0.0003	0.2722
53	G12785	ALDOC	7.63	5.31	0.0003	0.3252
54	G12578	LOC100467656	7.42	5.13	0.0004	0.3374
55	G16989	TDRKH	5.88	4.44	0.0004	0.3374
56	G16065	ALG12	-6.38	4.31	0.0004	0.3393
57	G18339	EWSR1	7.32	5.05	0.0004	0.3604
58	G20799	EPS15	6.33	4.27	0.0004	0.3624
59	G07791	EGR1	-6.3	4.25	0.0004	0.3624
60	G21218	HRAS	4.1	5.34	0.0004	0.3624
61	G11731	MSRB2	-4.06	4.73	0.0004	0.3624
62	G03279	HMOX1	-2.05	7.16	0.0004	0.3624
63	G15840	TTR	-1.69	4.54	0.0004	0.3624
64	G03171	LOC101558357	6.32	4.26	0.0004	0.3624
65	G10396	SYBU	5.9	4.58	0.0005	0.3627
66	G02178	OXR1	6.4	4.32	0.0005	0.3682
67	G23101	SNX29	-4.96	4.57	0.0005	0.378
68	G22406	PFKFB3	-4.02	4.68	0.0005	0.3842
69	G13074	FLOT1	-7.69	5.37	0.0005	0.3849
70	G14650	SPIN1	7.21	4.96	0.0005	0.3952
71	G15981	AKT2	3.66	5.35	0.0006	0.4103
72	G05627	KCNIP4	-7.16	4.92	0.0006	0.4282
73	G07873	TAX1BP1	-7.18	4.93	0.0006	0.4461
74	G12654	FMOD	-1.95	7.82	0.0006	0.4461
75	G11003	ARHGAP44	6.22	4.19	0.0006	0.4507
76	G17547	MFSD11	-6.27	4.23	0.0007	0.4544
77	G12327	MTIF3	-6.2	4.18	0.0007	0.4671
78	G02262	ADCY1	3.84	6.09	0.0007	0.4671
79	G24487	GABBR1	-7.04	4.82	0.0007	0.4671
80	G08266	IQSEC1	6.81	4.91	0.0007	0.4671
81	G11104	CNOT2	-6.17	4.16	0.0007	0.4671
82	G12713	GALNT10	-6.28	4.24	0.0008	0.5046
83	G04986	ZNF655	6.35	4.29	0.0008	0.5046
84	G24010	JAKMIP3	-3.7	4.73	0.0008	0.5046
85	G10843	MAP3K9	3.96	4.52	0.0008	0.5046
86	G16978	POGZ	6.37	4.3	0.0008	0.5046
87	G06605	CCBL1	-6.2	4.18	0.0008	0.5046
88	G15862	BACE1	-4.38	5.37	0.0009	0.5046
89	G00499	ADK	-6.41	4.34	0.0009	0.5046
90	G06285	SIPA1L2	-6.19	4.18	0.0009	0.5125
91	G19348	ULK3	6.42	4.34	0.0009	0.5125
92	G04455	NCKIPSD	-5.72	5.3	0.0009	0.5131
93	G12781	SUPT6H	6.12	4.12	0.0009	0.5152
94	G25255	BAG3	-2.09	7.47	0.0009	0.5152
95	G22110	HSPA12A	6.99	4.77	0.0009	0.5158
96	G08699	MGAT5	3.73	5.06	0.001	0.5184
97	G03752	HTR7	-6.88	4.75	0.001	0.5184
98	G07612	WASH1	6.46	4.36	0.001	0.5184
99	G15284	SLC25A28	-4	4.84	0.001	0.5188
100	G23544	GAPVD1	-5.57	4.27	0.001	0.5293
